# Supplementary material for: Brain and Breast Cancer Cells with PTEN Loss of Function Reveal Enhanced Durotaxis and RHOB Dependent Amoeboid Migration Utilizing 3D Scaffolds and Aligned Microfiber Tracts
Source: Cancers (Basel). 2021 Oct 14;13(20):5144. doi: 10.3390/cancers13205144 (PMC8533830; doi:10.3390/cancers13205144)
Supplement: Supplementary file 1 [file cancers-13-05144-s001.zip]

Archive with 14 entries (13 files):
- cancers-1376978-supplementary/
- cancers-1376978-supplementary/cancers-1376978 supplementary after proof.pdf
- cancers-1376978-supplementary/Table S1.xlsx
- cancers-1376978-supplementary/Table S2.xlsx
- cancers-1376978-supplementary/Video S1 U87-td-farnesyl no scaffold.mp4
- cancers-1376978-supplementary/Video S10 MDA-MB-468-skating-snail.mp4
- cancers-1376978-supplementary/Video S2 U87-td-farnesyl with scaffold.mp4
- cancers-1376978-supplementary/Video S3 U87-align-microfiber.mp4
- cancers-1376978-supplementary/Video S4 LN18-align-microfiber.mp4
- cancers-1376978-supplementary/Video S5 LN18 with PTENi on microfiber.mp4
- cancers-1376978-supplementary/Video S6 MDA-MB-468-align-microfiber.mp4
- cancers-1376978-supplementary/Video S7 MDA-MB-231-align-microfiber (2).mp4
- cancers-1376978-supplementary/Video S8 U87 with RHOi on microfiber.mp4
- cancers-1376978-supplementary/Video S9 U87-skating-snail.mp4
