# Supplementary material for: Brain and Breast Cancer Cells with PTEN Loss of Function Reveal Enhanced Durotaxis and RHOB Dependent Amoeboid Migration Utilizing 3D Scaffolds and Aligned Microfiber Tracts
Source: Cancers (Basel). 2021 Oct 14;13(20):5144. doi: 10.3390/cancers13205144 (PMC8533830; doi:10.3390/cancers13205144)
Supplement: Supplementary file 1 [file cancers-13-05144-s001.zip › cancers-1376978-supplementary/Table S1.xlsx]

## Sheet: top 10 up significant
	gene	gene_id	refseq_id	locus	sample_1	sample_2	value_1	value_2	log2(fold_change)	p_value
1	RHOB	ENSG00000143878.8	NM_004040	chr2:20646847-20649207	sample2D	MG_PCL	1.56331	72.1583	5.52849	0.0001
2	TXNIP	ENSG00000265972.1	NM_006472	chr1:145438634-145442635	sample2D	MG_PCL	1.27495	27.1694	4.41347	0.0007
3	KLF2	ENSG00000127528.5	NM_016270	chr19:16438661-16439000	sample2D	MG_PCL	3.23005	42.4361	3.71566	0.00255
4	G0S2	ENSG00000123689.5	NM_015714	chr1:209848740-209849748	sample2D	MG_PCL	14.7131	94.1236	2.67746	0.01165
5	RP11-571E6.3	ENSG00000203402.2	unknown	chrX:47157485-47158120	sample2D	MG_PCL	34.3544	266.962	2.95807	0.0156
6	ALDOA	ENSG00000149925.12	NM_000034	chr16:30064756-30083647	sample2D	MG_PCL	0.689576	2.39436	1.79586	0.0202
7	NUDT8	ENSG00000167799.5	NM_181843	chr11:67395405-67397385	sample2D	MG_PCL	4.42223	30.3281	2.77781	0.0205
8	HLA-DQA1	ENSG00000232062.4	NM_002122	chr6:32614168-32614843	sample2D	MG_PCL	1.936	12.1275	2.64713	0.02315
9	LSMD1	ENSG00000183011.9	unknown	chr17:7761365-7816083	sample2D	MG_PCL	87.8459	392.493	2.15962	0.0278
10	SERTAD1	ENSG00000197019.4	NM_013376	chr19:40928348-40931887	sample2D	MG_PCL	16.4051	76.534	2.22196	0.0286
Supplement Table S1. Ten most significant up-regulated genes of U87 GBM in 3D vs 2D: This table shows the 10 most significant up-regulated genes of U87 GBM PTEN loss of function cells grown in 3D with Matrigel and compared to 2D using RNA-seq.
