# Supplementary material for: Brain and Breast Cancer Cells with PTEN Loss of Function Reveal Enhanced Durotaxis and RHOB Dependent Amoeboid Migration Utilizing 3D Scaffolds and Aligned Microfiber Tracts
Source: Cancers (Basel). 2021 Oct 14;13(20):5144. doi: 10.3390/cancers13205144 (PMC8533830; doi:10.3390/cancers13205144)
Supplement: Supplementary file 1 [file cancers-13-05144-s001.zip › cancers-1376978-supplementary/Table S2.xlsx]

## Sheet: top 10 down significant
	gene	gene_id	refseq_id	locus	sample_1	sample_2	value_1	value_2	log2(fold_change)	p_value
1	RP11-59E19.4	ENSG00000261364.1	unknown	chr3:108891053-108894851	sample2D	MG_PCL	8.11277	0.282297	-4.84491	0.00355
2	MORC1	ENSG00000114487.5	NM_014429	chr3:108677040-108837270	sample2D	MG_PCL	6.31023	0.228629	-4.78661	0.0033
3	RP11-123O10.4	ENSG00000256248.1	unknown	chr12:67285732-67463374	sample2D	MG_PCL	34.2569	1.50467	-4.50888	0.00605
4	NEK10	ENSG00000163491.12	NM_199347	chr3:27407697-27408206	sample2D	MG_PCL	28.77	1.67834	-4.09945	0.0028
5	PAXBP1	ENSG00000159086.10	NM_013329	chr21:34106134-34143998	sample2D	MG_PCL	48.3956	3.01819	-4.00312	0.0072
6	ZNF214	ENSG00000149050.5	NM_013249	chr11:7020746-7041431	sample2D	MG_PCL	3.88639	0.258701	-3.90907	0.03275
7	LL22NC03-2H8.5	ENSG00000272216.1	unknown	chr22:22637854-22642187	sample2D	MG_PCL	5.4288	0.389672	-3.8003	0.00495
8	PIGK	ENSG00000142892.10	NM_005482	chr1:77554662-77685044	sample2D	MG_PCL	71.2157	5.18293	-3.78036	0.00635
9	LINC01050	ENSG00000271216.1	NR_125747	chr13:43384489-43389359	sample2D	MG_PCL	26.9578	2.05208	-3.71555	0.00085
10	BICC1	ENSG00000122870.7	NM_001080512	chr10:60272812-60591241	sample2D	MG_PCL	54.3542	4.43984	-3.61381	0.01285
Supplement Table S2. Ten most significant down-regulated genes of U87 GBM in 3D vs 2D: This table shows the 10 most significant down-regulated genes of U87 GBM cells PTEN loss of function grown in 3D with Matrigel and scaffold compared to 2D using RNA-seq.
